# Supplementary material for: Whole-Cell Vaccine Preparation Through Prussian Blue Nanoparticles-Elicited Immunogenic Cell Death and Loading in Gel Microneedles Patches
Source: Gels. 2024 Dec 19;10(12):838. doi: 10.3390/gels10120838 (PMC11675167; doi:10.3390/gels10120838)
Supplement: Supplementary file 1 [file gels-10-00838-s001.zip]

Archive with 1 entries (1 files):
- gels-3371204-supplementary.pdf
